# Supplementary material for: Combination Therapy of Curcumin and Disulfiram Synergistically Inhibits the Growth of B16-F10 Melanoma Cells by Inducing Oxidative Stress
Source: Biomolecules. 2022 Oct 31;12(11):1600. doi: 10.3390/biom12111600 (PMC9687191; doi:10.3390/biom12111600)
Supplement: Supplementary file 1 [file biomolecules-12-01600-s001.zip]

Archive with 1 entries (1 files):
- biomolecules-1965067-supplementary.pdf
